# Supplementary material for: Phenotypic impacts of treatment-selected mutations in HIV-2 protease on darunavir and lopinavir susceptibility: Evaluating genotypic HIV-2 drug resistance tools
Source: PLOS Glob Public Health. 2026 Feb 4;6(2):e0005743. doi: 10.1371/journal.pgph.0005743 (PMC12871997; doi:10.1371/journal.pgph.0005743)
Supplement: S1 Data — All data with harvest dates prior to 2014 were previously published [31]. (XLSX) [file pgph.0005743.s001.xlsx]

## Sheet: DRV
DRV	EC50 (nM) for:
harvest date	HIV-2 ROD9	V10I	V33I	K45R	V47A	G48V	I50L	I50V	I54L	I54M	T56V	V62A	I64V	V71I	A73G	A73T	I82F	I84V	F85L	I89V	L90M	L99F	V33I+V47A	V33I+I50V	V33I+I64V	K45R+V47A	K45R+L99F	V47A+L90M	V47A+L99F	I50V+I54M	I50V+I64V	I50V+I82F	I50V+I84V	I50V+L90M	I54M+T56V	I54M+A73G	I54M+I82F	I54M+I84V	I54M+L90M	T56V+I64V	T56V+I82F	T56V+I84V	V62A+L99F	I64V+I84V	A73G+I82F	A73G+F85L	I82F+L90M	I84V+L90M	V10I+I54M+V71I
2011-04-19	58.17	49.72			76.09					780.7							12.83
2011-09-12	27.67	28.98			40.84					90.39							11.06	61.24			65.65	39.35
2011-09-22	52.07	57.3			65.25					257.7							11.38	64.14			68.14	71.59
2011-09-24	35.46	22.08			37.85					111.2							11.45	37.43			34.43	26.9
2012-10-11	93.6													114.8																							110.3	>400	>400									398.7
2012-10-19	80.9													89.5																							41.9	702.2	509.1									194.3
2012-10-20	139.3													48.2																							179.9	498.8	457.9								64.7	266.6
2012-11-14	41.2													5.4																							15.44	362.9	125.6								25.8	195.7
2012-11-15	31.4
2012-11-30	51.24													63.5																																	33.63
2012-12-12	37.2
2012-12-13	10.6
2012-12-14	109.7
2013-09-21	41.56					3.497		70.45																					42.61				65.68																123.4
2013-10-30	38.33					4.563		149.1																					27.39				343.7																73.58
2013-11-08	100.4					5.123		195.2																									171.8																143.6
2021-02-10	70.39			43.55		7.267	7.647						82.34
2021-02-17	116.5		70.34	59.97
2021-02-24	188.2		129.8	49.65			10.59				47.02	183.7	110.1		276.8	146.9			146.2	67.89
2021-03-05	124.7		106.3	37.78			21.98				156.6	140.3	375.3		100	110.2				97.86
2021-03-12	130.5		188.1	75.39			6.716				435.8	89.18	99.91		176.7	77.37			126.4	207.4
2021-03-19	87.36		57.04					691.7			336.2	495.2				84.06			145.1	121.1
2021-03-26	114.3												111.2			114.3							684.2		94.53		53.96		53.96
2021-04-02	169.7							527.4					189.5										143.7		84.35		67.54	222.2
2021-04-09	106.7																						305.1		57	49.38	180.9
2021-04-16	80.4																								49.16	132.6	89.76	177			198.2		3013
2021-04-23	154.3																								180.6	63.57	172.4	235.6	215.1	5919	265.6		3620
2021-05-07	248.3																						262.5	2006		75.39				1672			>1000	859.3						176.6
2021-06-18	111.4																							136.5							67.3									99.07				122.6
2021-06-25	265.4																											141.8							1621					233.2
2021-07-02	260.4																														682.6										115.5		209.8	1225
2021-10-22	151.9																							2460				37.7							2512						22.32	3601	266.8			195.2
2021-10-29	378.9																													5016			>2000	793	2058	2109					331.5		217.4		14.56	226.5
2021-11-05	230.8																							302.2												3924					253.8	1269			27.46	264.8
2022-01-28	273.2																																			991.9					158.5					200.1
2022-02-04	104.2																																	451										672
2022-10-31	186.8																							1811									396.1			595.7						1396
2022-11-25	190.4																																131.9									2986
2022-12-02	240.7
2022-12-23	185.3
2022-12-30	177.6
2023-01-06	225.5
2023-01-13	94.03				257.3			815.5		1012											240.7
2023-02-03	182.1				181.2					225.5											390.8																									299
2023-02-17	374.1
2023-03-05	69.16
2023-06-23	27.39
2023-07-07	27.58
Mean	131.188	39.52	110.316	53.268	109.755	5.1125	11.7332	408.225		412.915	243.905	227.095	161.392	64.28	184.5	106.566	11.68	54.27	139.233	123.562	159.944	45.9467	348.875	1343.14	93.128	80.235	112.912	162.86	84.765	4202.33	303.425		1106.03	701.1	2063.67	1905.15	86.885	521.3	364.2	169.623	176.324	2313	231.333	673.2	21.01	237.12	41.3767	263.825	113.527
Std Dev	89.7161	16.6875	52.1597	14.8468	89.3393	1.5868	7.02788	312.106		386.895	174.86	182.864	111.109	41.5763	88.6577	27.6531	0.785239	14.6558	11.1276	59.9857	152.389	23.0637	233.75	1054.18	52.366	36.4935	59.6472	79.2478	87.5692	2237.36	265.852		1524.56	219.115	445.527	1490.64	73.7746	170.765	208.213	67.3366	120.225	1160.85	30.9492	551.201	9.12168	44.2602	20.5745	96.0446	36.039
[truncated: 14 more columns]

## Sheet: LPV
LPV	EC50 (nM) for:
harvest date	HIV-2 ROD9	V10I	V33I	K45R	V47A	G48V	I50L	I50V	I54L	I54M	T56V	V62A	I64V	V71I	A73G	A73T	I82F	I84V	F85L	I89V	L90M	L99F	V33I+V47A	V33I+I50V	V33I+I64V	K45R+V47A	K45R+L99F	V47A+L90M	V47A+L99F	I50V+I54M	I50V+I64V	I50V+I82F	I50V+I84V	I50V+L90M	I54M+T56V	I54M+A73G	I54M+I82F	I54M+I84V	I54M+L90M	T56V+I64V	T56V+I82F	T56V+I84V	V62A+L99F	I64V+I84V	A73G+I82F	A73G+F85L	I82F+L90M	I84V+L90M	V10I+I54M+V71I
2011-09-09	132	125.8			683.5					301.5							236.9	138			249	191.8
2011-09-13	142.6	47.19			>400					300.7							130.7	123.7			91.61	58.83
2011-09-21	100.4	97.48			>400					390.6							364.1	172.9			354.7	126.4
2011-09-23	148.7	254.3			>400					227.4							182.2	206.5			403.5	360.9
2011-11-03	76.37	44.24			403.9					225.7							48.51	120.7			113.2	89.42
2011-11-10	85.54	53.53			773					201							56.02	87.45			143.8	55.89
2011-11-11	133.9	105.1			778.9					471							126.1	163.6			142.8	143.7
2012-04-26	84.6													60.6																							73.7	112.3	595.4								122.1
2012-08-30	222.4																																					415	624.3								264.9	317.6
2012-09-13	45													40																							164.1	154.1	861.1								163	556.8
2012-10-03	202.9													107.4																							693	189.1	303.7									236.6
2012-11-15	125.1																																				383.8											317.2
2012-11-30	120.8																																						666.2
2012-12-12	186.4
2012-12-13	142
2012-12-14	112.2
2013-09-21	220.1					16.22		104.6																					207.5				116																146.7
2013-10-22	71.47					23.32		213																					945.9				195.6																189.2
2013-10-30	93.39					8.621		75.76																									97.7																53.15
2013-11-08	198.6					10.51		111.3																									120.1																59.72
2021-02-10	67.53		195.9	23.47		23	11.43	186.2			275.3	217.8	9.686
2021-02-17	105.6		134.6								569.4									150.3
2021-02-24	75.34		42.19	35.95			16.99				90.37	33.13	22.93		29.61	18.55			149.5	22.53
2021-03-05	40.44		39.53								128.7	70.08	21.72		134.2	33.71				41.27
2021-03-19	159.8		261.1	71.17			28.49	208.7			240.8	367			233.4	197.8			230.2
2021-03-26	149															116.2			282.6	213.4			949.1		271.1		43.42
2021-04-02	168											129.9			100.9					181.3			726.9	131.6	266.2		102.1	222.7
2021-04-09	95.55																							129.7	178.9	558.1	38.18
2021-04-16	179.9																						728		153.4	46.88	42.54	446.5		383.7			210.6
2021-04-23	97.83																						1011	267.5		508.6	71.94		372.5	299.8	63.7		155.7
2021-05-07	143.6																							102.1				1693	577.8	91.4	171.5			141	724.8	675.2				232.5
2021-06-18	60.9																									100.4		693.7			76.64									183.4		558.7		253.5
2021-06-25	90.28																														105.7				224.9					110.3		429.2		268.6
2021-07-02	78.56																											273.8	561.3												2357		347.5	421.7
2021-10-22	98.01																									184.6									371.8						582.6	428.2	149.7			184.6
2021-10-29	92.6																																	166.3		414.3					1115		117.2		64.97	197.4
2022-02-04	66.28																																	93.95		330					534				25.4	140.9
2022-10-31	37.99																																169.3			203.1					1636				70.99	59.77
2022-11-25	292.8																																												303.2
2022-12-02	153.1
2022-12-23	113.5
2022-12-30	149.4
2023-01-06	280.8
2023-01-13	278.4				633.2			245.6		272											268.2
2023-02-03	278.3
2023-02-17	280
2023-03-05	141.5
2023-06-23	53.69
2023-07-07	90.53
Mean	133.953	103.949	134.664	43.53	654.5	16.3342	18.97	163.594		298.738	260.914	163.582	18.112	69.3333	124.528	91.565	163.504	144.693	220.767	121.76	220.851	146.706	853.75	157.725	217.4	279.716	59.636	665.94	533	258.3	104.385		152.143	133.75	440.5	405.65	328.65	217.625	610.14	175.4	1244.92	472.033	204.8	314.6	116.14	145.667	183.333	357.05	112.192
Std Dev	67.9259	73.5469	96.615	24.7369	152.981	6.83122	8.70064	65.3724		91.6637	188.64	133.429	7.32217	34.5383	84.6845	82.8073	110.474	39.3936	67.0496	85.2682	116.27	106.133	148.013	74.4146	60.1204	237.329	27.2496	602.912	276.136	150.504	48.0666		42.6416	36.7158	256.933	199.567	275.602	135.277	200.279	61.4915	766.587	75.0572	124.646	93.0581	126.336	62.164	73.5394	138.507	66.7341
[truncated: 14 more columns]
